# Supplementary material for: A Five Collagen-Related Gene Signature to Estimate the Prognosis and Immune Microenvironment in Clear Cell Renal Cell Cancer
Source: Vaccines (Basel). 2021 Dec 20;9(12):1510. doi: 10.3390/vaccines9121510 (PMC8707639; doi:10.3390/vaccines9121510)
Supplement: Supplementary file 1 [file vaccines-09-01510-s001.zip]

Archive with 6 entries (5 files):
- vaccines-1495533-supplement-final-updated/
- vaccines-1495533-supplement-final-updated/Figure S1.tif
- vaccines-1495533-supplement-final-updated/TableS1.xls
- vaccines-1495533-supplement-final-updated/TableS2.xls
- vaccines-1495533-supplement-final-updated/TableS3.xls
- vaccines-1495533-supplement-final-updated/TableS4.xls
