# Supplementary material for: A Five Collagen-Related Gene Signature to Estimate the Prognosis and Immune Microenvironment in Clear Cell Renal Cell Cancer
Source: Vaccines (Basel). 2021 Dec 20;9(12):1510. doi: 10.3390/vaccines9121510 (PMC8707639; doi:10.3390/vaccines9121510)
Supplement: Supplementary file 1 [file vaccines-09-01510-s001.zip › vaccines-1495533-supplement-final-updated/TableS3.xls]

Table S3: List of collagen-related genes
Gene.Symbol	Title
ACHE	acetylcholinesterase (Yt blood group)
ADAM15	ADAM metallopeptidase domain 15
ADAM9	ADAM metallopeptidase domain 9
ADAMTS14	ADAM metallopeptidase with thrombospondin type 1 motif, 14
ADAMTS2	ADAM metallopeptidase with thrombospondin type 1 motif, 2
ADAMTS3	ADAM metallopeptidase with thrombospondin type 1 motif, 3
ADIPOQ	adiponectin, C1Q and collagen domain containing
AEBP1	AE binding protein 1
AMELX	amelogenin, X-linked
ANTXR1	anthrax toxin receptor 1
ARG1	arginase 1
ARRB2	arrestin, beta 2
ASPN	asporin
ATP7A	ATPase, Cu++ transporting, alpha polypeptide
BMP4	bone morphogenetic protein 4
C1QA	complement component 1, q subcomponent, A chain
C1QB	complement component 1, q subcomponent, B chain
C1QC	complement component 1, q subcomponent, C chain
C1QL1	complement component 1, q subcomponent-like 1
C1QTNF1	C1q and tumor necrosis factor related protein 1
C1QTNF2	C1q and tumor necrosis factor related protein 2
C1QTNF3	C1q and tumor necrosis factor related protein 3
C1QTNF6	C1q and tumor necrosis factor related protein 6
C1QTNF7	C1q and tumor necrosis factor related protein 7
CBX8	chromobox homolog 8
CCBE1	collagen and calcium binding EGF domains 1
CD44	CD44 molecule (Indian blood group)
CHADL	chondroadherin-like
CIITA	class II, major histocompatibility complex, transactivator
COCH	cochlin
COL10A1	collagen, type X, alpha 1
COL11A1	collagen, type XI, alpha 1
COL11A2	collagen, type XI, alpha 2
COL12A1	collagen, type XII, alpha 1
COL13A1	collagen, type XIII, alpha 1
COL14A1	collagen, type XIV, alpha 1
COL15A1	collagen, type XV, alpha 1
COL16A1	collagen, type XVI, alpha 1
COL17A1	collagen, type XVII, alpha 1
COL18A1	collagen, type XVIII, alpha 1
COL19A1	collagen, type XIX, alpha 1
COL1A1	collagen, type I, alpha 1
COL1A2	collagen, type I, alpha 2
COL20A1	collagen, type XX, alpha 1
COL21A1	collagen, type XXI, alpha 1
COL22A1	collagen, type XXII, alpha 1
COL23A1	collagen, type XXIII, alpha 1
COL24A1	collagen, type XXIV, alpha 1
COL25A1	collagen, type XXV, alpha 1
COL26A1	collagen, type XXVI, alpha 1
COL27A1	collagen, type XXVII, alpha 1
COL28A1	collagen, type XXVIII, alpha 1
COL2A1	collagen, type II, alpha 1
COL3A1	collagen, type III, alpha 1
COL4A1	collagen, type IV, alpha 1
COL4A2	collagen, type IV, alpha 2
COL4A3	collagen, type IV, alpha 3 (Goodpasture antigen)
COL4A4	collagen, type IV, alpha 4
COL4A5	collagen, type IV, alpha 5
COL4A6	collagen, type IV, alpha 6
COL5A1	collagen, type V, alpha 1
COL5A2	collagen, type V, alpha 2
COL5A3	collagen, type V, alpha 3
COL6A1	collagen, type VI, alpha 1
COL6A2	collagen, type VI, alpha 2
COL6A3	collagen, type VI, alpha 3
COL6A5	collagen, type VI, alpha 5
COL6A6	collagen, type VI, alpha 6
COL7A1	collagen, type VII, alpha 1
COL8A1	collagen, type VIII, alpha 1
COL8A2	collagen, type VIII, alpha 2
COL9A1	collagen, type IX, alpha 1
COL9A2	collagen, type IX, alpha 2
COL9A3	collagen, type IX, alpha 3
COLEC10	collectin sub-family member 10 (C-type lectin)
COLEC11	collectin sub-family member 11
COLEC12	collectin sub-family member 12
COLGALT1	collagen beta(1-O)galactosyltransferase 1
COLQ	collagen-like tail subunit (single strand of homotrimer) of asymmetric acetylcholinesterase
COMP	cartilage oligomeric matrix protein
CREB3L1	cAMP responsive element binding protein 3-like 1
CRTAP	cartilage associated protein
CST3	cystatin C
CTHRC1	collagen triple helix repeat containing 1
CTSB	cathepsin B
CTSD	cathepsin D
CTSK	cathepsin K
CTSL	cathepsin L
CTSS	cathepsin S
CYP1B1	cytochrome P450, family 1, subfamily B, polypeptide 1
CYP7A1	cytochrome P450, family 7, subfamily A, polypeptide 1
DCN	decorin
DDR2	discoidin domain receptor tyrosine kinase 2
DPT	dermatopontin
DSPP	dentin sialophosphoprotein
ECM2	extracellular matrix protein 2, female organ and adipocyte specific
EDA	ectodysplasin A
EFEMP2	EGF containing fibulin-like extracellular matrix protein 2
EMID1	EMI domain containing 1
EMILIN1	elastin microfibril interfacer 1
EMILIN2	elastin microfibril interfacer 2
ENG	endoglin
ERRFI1	ERBB receptor feedback inhibitor 1
EXT1	exostosin glycosyltransferase 1
F2	coagulation factor II (thrombin)
F2R	coagulation factor II (thrombin) receptor
FAP	fibroblast activation protein, alpha
FCN1	ficolin (collagen/fibrinogen domain containing) 1
FCN2	ficolin (collagen/fibrinogen domain containing lectin) 2
FCN3	ficolin (collagen/fibrinogen domain containing) 3
FKBP10	FK506 binding protein 10, 65 kDa
FMOD	fibromodulin
FN1	fibronectin 1
FOXC1	forkhead box C1
FOXC2	forkhead box C2 (MFH-1, mesenchyme forkhead 1)
FURIN	furin (paired basic amino acid cleaving enzyme)
GLDN	gliomedin
GOT1	glutamic-oxaloacetic transaminase 1, soluble
GP6	glycoprotein VI (platelet)
GREM1	gremlin 1, DAN family BMP antagonist
HDAC2	histone deacetylase 2
HIF1A	hypoxia inducible factor 1, alpha subunit (basic helix-loop-helix transcription factor)
HSD17B12	hydroxysteroid (17-beta) dehydrogenase 12
IHH	indian hedgehog
IL6	interleukin 6
ITGA1	integrin, alpha 1
ITGA10	integrin, alpha 10
ITGA11	integrin, alpha 11
ITGA2	integrin, alpha 2 (CD49B, alpha 2 subunit of VLA-2 receptor)
ITGA3	integrin, alpha 3 (antigen CD49C, alpha 3 subunit of VLA-3 receptor)
ITGA9	integrin, alpha 9
ITGB1	integrin, beta 1 (fibronectin receptor, beta polypeptide, antigen CD29 includes MDF2, MSK12)
KLK6	kallikrein-related peptidase 6
LACRT	lacritin
LARP6	La ribonucleoprotein domain family, member 6
LOX	lysyl oxidase
LOXL1	lysyl oxidase-like 1
LOXL2	lysyl oxidase-like 2
LOXL3	lysyl oxidase-like 3
LOXL4	lysyl oxidase-like 4
LRRC15	leucine rich repeat containing 15
LUM	lumican
MARCO	macrophage receptor with collagenous structure
MBL2	mannose-binding lectin (protein C) 2, soluble
MFAP4	microfibrillar-associated protein 4
MMP1	matrix metallopeptidase 1 (interstitial collagenase)
MMP10	matrix metallopeptidase 10 (stromelysin 2)
MMP11	matrix metallopeptidase 11 (stromelysin 3)
MMP12	matrix metallopeptidase 12 (macrophage elastase)
MMP13	matrix metallopeptidase 13 (collagenase 3)
MMP14	matrix metallopeptidase 14 (membrane-inserted)
MMP15	matrix metallopeptidase 15 (membrane-inserted)
MMP16	matrix metallopeptidase 16 (membrane-inserted)
MMP17	matrix metallopeptidase 17 (membrane-inserted)
MMP19	matrix metallopeptidase 19
MMP2	matrix metallopeptidase 2 (gelatinase A, 72kDa gelatinase, 72kDa type IV collagenase)
MMP20	matrix metallopeptidase 20
MMP21	matrix metallopeptidase 21
MMP24	matrix metallopeptidase 24 (membrane-inserted)
MMP25	matrix metallopeptidase 25
MMP26	matrix metallopeptidase 26
MMP27	matrix metallopeptidase 27
MMP28	matrix metallopeptidase 28
MMP3	matrix metallopeptidase 3 (stromelysin 1, progelatinase)
MMP7	matrix metallopeptidase 7 (matrilysin, uterine)
MMP8	matrix metallopeptidase 8 (neutrophil collagenase)
MMP9	matrix metallopeptidase 9 (gelatinase B, 92kDa gelatinase, 92kDa type IV collagenase)
MRC2	mannose receptor, C type 2
MSR1	macrophage scavenger receptor 1
MUSK	muscle, skeletal, receptor tyrosine kinase
MYB	v-myb avian myeloblastosis viral oncogene homolog
NF1	neurofibromin 1
NID1	nidogen 1
NID2	nidogen 2 (osteonidogen)
NPPC	natriuretic peptide C
OPTC	opticin
OSCAR	osteoclast associated, immunoglobulin-like receptor
PAK1	p21 protein (Cdc42/Rac)-activated kinase 1
PCOLCE	procollagen C-endopeptidase enhancer
PCOLCE2	procollagen C-endopeptidase enhancer 2
PDGFA	platelet-derived growth factor alpha polypeptide
PDGFB	platelet-derived growth factor beta polypeptide
PDGFRB	platelet-derived growth factor receptor, beta polypeptide
PEPD	peptidase D
PHYKPL	5-phosphohydroxy-L-lysine phospho-lyase
PLOD3	procollagen-lysine, 2-oxoglutarate 5-dioxygenase 3
PODN	podocan
PPARD	peroxisome proliferator-activated receptor delta
PPARG	peroxisome proliferator-activated receptor gamma
PPIB	peptidylprolyl isomerase B (cyclophilin B)
PRSS2	protease, serine, 2 (trypsin 2)
PRTN3	proteinase 3
PXDN	peroxidasin homolog (Drosophila)
RAP1A	RAP1A, member of RAS oncogene family
RB1	retinoblastoma 1
RCN3	reticulocalbin 3, EF-hand calcium binding domain
RELL2	RELT-like 2
RGCC	regulator of cell cycle
SCARA3	scavenger receptor class A, member 3
SERPINB7	serpin peptidase inhibitor, clade B (ovalbumin), member 7
SERPINF2	serpin peptidase inhibitor, clade F (alpha-2 antiplasmin, pigment epithelium derived factor), member 2
SERPINH1	serpin peptidase inhibitor, clade H (heat shock protein 47), member 1, (collagen binding protein 1)
SFRP2	secreted frizzled-related protein 2
SFTPD	surfactant protein D
SMAD3	SMAD family member 3
SMAD4	SMAD family member 4
SMAD7	SMAD family member 7
SMPD3	sphingomyelin phosphodiesterase 3, neutral membrane (neutral sphingomyelinase II)
SPARC	secreted protein, acidic, cysteine-rich (osteonectin)
SPARCL1	SPARC-like 1 (hevin)
SUCO	SUN domain containing ossification factor
SYK	spleen tyrosine kinase
TGFB1	transforming growth factor, beta 1
TGFB2	transforming growth factor, beta 2
TGFB3	transforming growth factor, beta 3
TGFBI	transforming growth factor, beta-induced, 68kDa
TGFBR1	transforming growth factor, beta receptor 1
THBS1	thrombospondin 1
TMPRSS6	transmembrane protease, serine 6
TNXB	tenascin XB
TRAM2	translocation associated membrane protein 2
UBASH3B	ubiquitin associated and SH3 domain containing B
UCN	urocortin
USH2A	Usher syndrome 2A (autosomal recessive, mild)
VIM	vimentin
VIPAS39	VPS33B interacting protein, apical-basolateral polarity regulator, spe-39 homolog
VPS33B	vacuolar protein sorting 33 homolog B (yeast)
VWF	von Willebrand factor
WNT4	wingless-type MMTV integration site family, member 4
ADGRG1	Adhesion G Protein-Coupled Receptor G1
ADGRG6	Adhesion G Protein-Coupled Receptor G6
C1QL2	Complement C1q Like 2
C1QL3	Complement C1q Like 3
C1QL4	Complement C1q Like 4
C1QTNF5	C1q And TNF Related 5
C1QTNF8	C1q And TNF Related 8
C1QTNF9	C1q And TNF Related 9
C1QTNF9B	C1q And TNF Related 9B
CCN2	Cellular Communication Network Factor 2
DDR1	Discoidin Domain Receptor Tyrosine Kinase 1
MIR145	MicroRNA 145
MIR149	MicroRNA 149
MIR218-1	MicroRNA 218-1
MMP23B	Matrix Metallopeptidase 23B
OTOL1	Otolin 1
P3H1	Prolyl 3-Hydroxylase 1
P3H2	Prolyl 3-Hydroxylase 2
P3H3	Prolyl 3-Hydroxylase 3
P3H4	Prolyl 3-Hydroxylase 4
RUNX1	RUNX Family Transcription Factor 1
SCX	Scleraxis BHLH Transcription Factor
SFTPA1	Surfactant Protein A1
SFTPA2	Surfactant Protein A2
TNS2	Tensin 2
TNXA	Tenascin XA (Pseudogene)
VSIR	V-Set Immunoregulatory Receptor
WDR33	WD Repeat Domain 33
