# Supplementary material for: A Five Collagen-Related Gene Signature to Estimate the Prognosis and Immune Microenvironment in Clear Cell Renal Cell Cancer
Source: Vaccines (Basel). 2021 Dec 20;9(12):1510. doi: 10.3390/vaccines9121510 (PMC8707639; doi:10.3390/vaccines9121510)
Supplement: Supplementary file 1 [file vaccines-09-01510-s001.zip › vaccines-1495533-supplement-final-updated/TableS4.xls]

Table S4: Single factor regression analysis of 16 collagen-related genes
id	HR	HR.95L	HR.95H	pvalue
COL1A1	1.000378583	1.000036926	1.000720356	0.029868187
COL1A2	1.001189624	1.000128336	1.002252038	0.028012322
COL3A1	1.001319337	0.999950811	1.002689735	0.058828895
FN1	1.002395122	1.000913997	1.003878439	0.00151968
COL2A1	0.699212955	0.130113865	3.757468552	0.676647725
COL5A1	1.014200103	1.005926311	1.022541948	0.000741459
COL4A1	0.999443796	0.997792898	1.001097425	0.509508926
COL6A1	1.006897024	1.003637308	1.010167328	3.26E-05
COL5A2	1.013226803	1.001990439	1.024589171	0.020918761
COL6A2	1.004258319	1.001876078	1.006646225	0.000453581
COL4A2	0.999412489	0.997269519	1.001560064	0.591541075
COL6A3	1.015962071	1.00547199	1.026561595	0.002785394
COL18A1	0.998953639	0.991526653	1.006436256	0.783346583
MMP2	1.006095651	1.000399255	1.011824484	0.035926859
IL6	1.022334991	1.011568747	1.033215821	4.32E-05
COL11A1	1.014668934	1.002558315	1.026925847	0.01745287
COL4A3	0.993699937	0.906267712	1.08956719	0.893012059
COL4A4	0.816687639	0.705364636	0.94558001	0.006761392
COL12A1	1.032912673	1.000818321	1.06603623	0.044351268
COL4A5	1.161536119	1.020059616	1.322634612	0.023841509
MMP9	1.000503102	0.997295831	1.003720686	0.758820761
COL9A2	1.120989006	1.037128077	1.211630828	0.003990872
COL9A3	1.257838757	0.783232007	2.020037898	0.342572967
COL4A6	0.908194159	0.388179371	2.124833754	0.824276419
COL7A1	1.078765612	1.041586653	1.117271656	2.27E-05
